# Supplementary material for: Mechanisms for deNOx and deN2O Processes on FAU Zeolite with a Bimetallic Cu-Fe Dimer in the Presence of a Hydroxyl Group—DFT Theoretical Calculations
Source: Molecules. 2024 May 15;29(10):2329. doi: 10.3390/molecules29102329 (PMC11123728; doi:10.3390/molecules29102329)
Supplement: Supplementary file 1 [file molecules-29-02329-s001.zip]

Archive with 1 entries (1 files):
- molecules-2995791-supplementary.pdf
